# Supplementary material for: Untargeted Metabolomics and Liquid Biopsy Investigation of Circulating Biomarkers in Soft Tissue Sarcoma
Source: Cancers (Basel). 2025 Feb 6;17(3):553. doi: 10.3390/cancers17030553 (PMC11817886; doi:10.3390/cancers17030553)
Supplement: Supplementary file 1 [file cancers-17-00553-s001.zip]

Archive with 1 entries (1 files):
- cancers-3407824-supplementary.pdf
